# Supplementary material for: Expression, Purification and Refolding of a Human NaV1.7 Voltage Sensing Domain with Native-like Toxin Binding Properties
Source: Toxins (Basel). 2021 Oct 12;13(10):722. doi: 10.3390/toxins13100722 (PMC8541342; doi:10.3390/toxins13100722)
Supplement: Supplementary file 1 [file toxins-13-00722-s001.zip]

Archive with 1 entries (1 files):
- toxins-1399858-supplementary.pdf
